# Supplementary material for: Transvaginal Ultrasound Accuracy in the Hydrosalpinx Diagnosis: A Systematic Review and Meta-Analysis
Source: Diagnostics (Basel). 2023 Mar 2;13(5):948. doi: 10.3390/diagnostics13050948 (PMC10000875; doi:10.3390/diagnostics13050948)
Supplement: Supplementary file 1 [file diagnostics-13-00948-s001.zip]

Archive with 1 entries (1 files):
- Supplementary File S1 (search strategy).pdf
